# Supplementary material for: A Homozygous NDUFS6 Variant Associated with Neuropathy and Optic Atrophy
Source: J Neuromuscul Dis. 2024 Mar 5;11(2):485–91. doi: 10.3233/JND-230181 (PMC10977349; doi:10.3233/JND-230181)
Supplement: Supplementary Table 1 — Comparison of NDUFS6 phenotypes. LIMD = lethal infantile mitochondrial disease; LS = Leigh syndrome; NT = not tested/performed; NS = not specified, LA = lactic acidosis; FTT = failure to thrive; PND = prenatal diagnosis, affected fetus terminated; M = male; F = female; NA = not applicable, yr = year, wk = week, mo = month, UNK = unknown [file jnd-11-jnd230181-s001.xlsx]

## Sheet: Tabelle1
	This study	Li etal, 2022	Rouzier et al., 2019	Ogawa et al., 2017	Pronicka et al., 2016	Haack et al., 2012	Spiegel et al., 2009				Kirby et al., 2004
	Patient 13	Patient 12	Patient 11	Patient 10	Patient 9	Patient 8	Patient 7	Patient 6	Patient 5	Patient 4	Patient 3	Patient 2	Patient 1
Sex	M		M	NS	F	NS	F	M	F	F	M	F	F
Country of origin	Syria	China	NS	NS	NS	NS	Jewish Caucasus descent				Australia (Anglo-Celtic origin)	Turkey
Kinship	NA	NA	NA	NA	NA	NA	Siblings		Siblings		NA	Siblings
Consanguinity	Yes (cousins I°)	No	NS	NS	NS	NS	No		No		Yes	Formally no, but from same village
Inheritance	Autosomal-recessive (homozygous)	Autosomal-recessive (homozygous)	Autosomal-recessive (compound-heterozygous)	Autosomal-recessive (compound-heterozygous)	Autosomal-recessive (compound-heterozygous)	Autosomal-recessive (homozygous)	Autosomal-recessive (homozygous)		Autosomal-recessive (homozygous)		Autosomal-recessive (homozygous)	Autosomal-recessive (homozygous)
Type of mutation	Splice site variant	missense	Splice site and missense variant	Splice site and missense variant	frameshift variants	nonsense variant	missense variant				4.175-kb deletion (encompassing exons 3 and 4)	Splice site variant resulting in frameshift and a premature stop codon
cDNA	c.309+5G>A	c.344G >T	c.309+5G>A and c.343T>C	c.309+5G>A and c.343T>C	c.313_315delAAAG and c.334_359del126ins13	c.352C>T	c.344G>A				deletion: chr5:g.1,865,477_1,869,744del	c.186+2T>A
Protein change	p.?	p.C115F	p.? and p.Cys115Arg	p.? and p.Cys115Arg	p.104Lys_106Thrfs and p.Glu112fs	p.Gln118*	p.Cys115Tyr				NS	p.V63EfsX9
Age of onset/first symptom	7 yr, abnormal gait with frequent falls	13 days	4 months	NS	Neonatal	<6 mo	2 d, encephalopathy and severe lactic acidosis	2 d, lethargic, drowsy and refused to eat	6 d, apathy, tachypnea and severe metabolic acidosis	6 d, pale, tachypneic, severely hypotonic and unresponsive	Neonatal, profoundly hypotonic and drowsy	Neonatal, profoundly hypotonic and drowsy	Neonatal, profoundly hypotonic and drowsy
Age of death	Alive at 10 yr	27 days	11 months	NS	NS	Alive	8 d	< 10 d	6 d	8 d	6 d	11 d	6 d
Cause of death	NA	ineffective treatment	UNK	NA	NA	NA	UNK	Severe metabolic acidosis	Severe metabolic acidosis	UNK	Central hypoventilation	Central hypoventilation	Central hypoventilation
Overall Clinical presentation	Neuropathy	NS	LS	LS	LIMD	NS	LIMD	LIMD	LIMD	LIMD	LIMD	LIMD	LIMD
Pregnancy/birth	Uneventful/at term	NS	NS	NS	NS	NS	Uneventful/at term	Uneventful/at term	Uneventful/at term	Uneventful/at term	Uneventful/at term	Uneventful/at term	Uneventful/at term
Ophthalmologic findings/symptoms	Optic atrophy	NS	NS	NS	NS	NS	NS	NS	NS	NS	Abnormal, slowly drifting eye movements, rolling nystagmus	Abnormal, slowly drifting eye movements, rolling nystagmus	Abnormal, slowly drifting eye movements, rolling nystagmus
Seizures	No	NS	NS	NS	NS	NS	NS	NS	NS	NS	Yes, overt on day 1	Yes, overt on day 1	Yes, overt on day 1
Postnatal movement patterns	Normal	NS	NS	NS	NS	Muscle hypotonia	NS	NS	NS	NS	No spontaneous movements	No spontaneous movements	Few spontaneous movements
Postnatal response to painful stimuli	NT	Poor general condition and response, little spontaneous activity, irritability after stimulation at 13 days	NS	NS	NS	NS	NS	NS	NS	Unresponsive to any stimuli	Minimal response	Minimal response	Withdrew
Postnatal Reflexes	NT	Normal sucking reflex and grasp reflex at 13 days, primitive refelxes diminished in the course of the disease	NS	NS	NS	NS	NS	NS	NS	NS	Weak gag and absent Moro and grasp reflexes	Weak gag and absent Moro and grasp reflexes	Weak gag and absent Moro and grasp reflexes
Deep tendon reflexes	Normal for biceps and patellar reflex, abscence of Achilles reflex	NS	NS	NS	NS	NS	NS	NS	NS	NS	Diminished to brisk	Diminished to brisk	Diminished to brisk
Cerebral imaging	Cerebral MRI at10 yr normal	NS	Consistent with Leigh syndrome	NS	Normal	Normal	NS	Postnatal brain ultrasound normal	NS	NS	UNK	Cerebral CT scan normal	Cerebral CT scan normal
Neurophysiology	Pronounced axonal sensory and motor neuropathy (reduced latency and amplitudes, mostly normal conduction velocities)	NS	NS	NS	NS	NS	NS	NS	NS	NS	NT	NT	NT
IQ-Testing	IQ 70	NA	NA	NA	NA	NA	NA	NA	NA	NA	NA	NA	NA
Blood lactate (mmol/l)	2,5-2,8 (normal 0,5-1,6)	Elevated	4,74 (normal <2,5)	NS	NS	Elevated		6,0-11,2 (normal <2,0)	NS	16,8 (normal <2,0)	12,0 (normal <2,5)	6,4 (normal <2,5)	6,7 (normal <2,5)
Serum glucose	Normal	Elevated	NS	NS	NS	NS	UNK	Normal	NS	NS	UNK	Hypoglycemia on day 1	UNK
Creatine kinase (U/l)	Normal	NS	NS	NS	NS	NS	UNK	438 (normal <150)	NS	Normal	NS	NS	NS
Neuropathology findings	NA	NS	NS	NS	NS	NS	NS	NS	NS	NS	prominent congestion of the basal ganglia, thalamus, and periventricular tissue of the brain stem, chromatolysis of many neurons and microvacuolation	NS	NS
Echocardiography	UNK	NS	NS	NS	NS	NS	UNK	Normal	NS	NS	NS	NS	NS
Biopsy	Skin biopsy performed: Quantitiave analysis of IENFD confirmed an involvement of small intraepidermal nerve fibers	NS	NS	NS	NS	NS	NS	Muscle biopsy performed	NS	Muscle and liver biopsy performed	NS	NS	NS
LIMD = lethal infantile mitochondrial disease; LS = Leigh syndrome; NT = not tested/performed; LA = lactic acidosis; NS = not specified, FTT = failure to thrive; PND = prenatal diagnosis, affected fetus terminated; M = male; F = female; NA = not applicable, yr = year, wk = week, mo = month, UNK = unknown
