# Supplementary material for: A Homozygous NDUFS6 Variant Associated with Neuropathy and Optic Atrophy
Source: J Neuromuscul Dis. 2024 Mar 5;11(2):485–91. doi: 10.3233/JND-230181 (PMC10977349; doi:10.3233/JND-230181)
Supplement: Supplementary Table 2 — List of dysregulated proteins identified based on proteomic profiling including Uniprot accession number, fold of regulations, number of identified unique peptides and statistical significance of individual dysregulations. [file jnd-11-jnd230181-s002.xlsx]

## Sheet: result
PG.ProteinAccessions	PG.Genes	PG.ProteinDescriptions	PG.ProteinNames	Unique Peptides	Patient/Control	pValue		PG.ProteinAccessions	PG.Genes	PG.ProteinDescriptions	PG.ProteinNames	Unique Peptides	Patient/Control	pValue		Upregulated GO-Terms			Downregulated GO-Terms
P05114	HMGN1	Non-histone chromosomal protein HMG-14	HMGN1_HUMAN	3.33333	6.04959	1.90874e-06		O75531	BANF1	Barrier-to-autointegration factor	BAF_HUMAN	2	0.476057	0.00764502		Biological Process			Biological Process
P16050	ALOX15	Arachidonate 15-lipoxygenase	LOX15_HUMAN	3	4.93073	0.00153672		P34896	SHMT1	Serine hydroxymethyltransferase, cytosolic	GLYC_HUMAN	3.66667	0.475778	0.00491949		GO-Term	pValue		GO-Term	pValue
P61073	CXCR4	C-X-C chemokine receptor type 4	CXCR4_HUMAN	1.66667	4.71687	2.16492e-05		P02766	TTR	Transthyretin	TTHY_HUMAN	8.33333	0.471393	0.0168965		defense response to virus	0.0032		mitochondrial ATP synthesis coupled proton transport	0.0004
Q96PP8	GBP5	Guanylate-binding protein 5	GBP5_HUMAN	2.33333	4.2949	0.0291626		Q9UI09	NDUFA12	NADH dehydrogenase [ubiquinone] 1 alpha subcomplex subunit 12	NDUAC_HUMAN	1.66667	0.452478	0.0427109		interleukin-27-mediated signaling pathway	0.0091		aerobic respiration	0.00046
Q8TD46	CD200R1	Cell surface glycoprotein CD200 receptor 1	MO2R1_HUMAN	1.66667	4.16691	0.0287911		P17301	ITGA2	Integrin alpha-2	ITA2_HUMAN	9	0.433092	0.0100582		response to virus	0.0091		mitochondrial ATP synthesis coupled electron transport	0.0047
P22090	RPS4Y1	40S ribosomal protein S4, Y isoform 1	RS4Y1_HUMAN	1.66667	4.05549	0.0045551		P40197	GP5	Platelet glycoprotein V	GPV_HUMAN	13.6667	0.4304	0.0348718		positive regulation of heterotypic cell-cell adhesion	0.021		mitochondrial electron transport, NADH to ubiquinone	0.022
P20591	MX1	Interferon-induced GTP-binding protein Mx1	MX1_HUMAN	4.33333	3.89762	0.0029377		P02545	LMNA	Prelamin-A/C	LMNA_HUMAN	18	0.416148	0.00110726		translation	0.034		mitochondrial respiratory chain complex I assembly	0.029
P22894	MMP8	Neutrophil collagenase	MMP8_HUMAN	13.6667	3.67753	2.75687e-06		O43181	NDUFS4	NADH dehydrogenase [ubiquinone] iron-sulfur protein 4, mitochondrial	NDUS4_HUMAN	1.66667	0.293974	0.0238781		RNA catabolic process	0.044		blood coagulation	0.04
Q9Y3D9	MRPS23	28S ribosomal protein S23, mitochondrial	RT23_HUMAN	1.66667	3.49342	0.0392116		Q9H3G5	CPVL	Probable serine carboxypeptidase CPVL	CPVL_HUMAN	4	0.236565	0.0198345
Q2TAA2	IAH1	Isoamyl acetate-hydrolyzing esterase 1 homolog	IAH1_HUMAN	1.66667	3.13544	0.0104988		P49821	NDUFV1	NADH dehydrogenase [ubiquinone] flavoprotein 1, mitochondrial	NDUV1_HUMAN	7	0.222761	0.00245215		Molecular Function			Molecular Function
P32455	GBP1	Guanylate-binding protein 1	GBP1_HUMAN	6.33333	3.13218	0.000211404										GO-Term	pValue		GO-Term	pValue
Q9UK45	LSM7	U6 snRNA-associated Sm-like protein LSm7	LSM7_HUMAN	1.66667	2.85541	0.000278218										structural constituent of ribosome	0.026		NADH dehydrogenase (ubiquinone) activity	0.00018
P29728	OAS2	2'-5'-oligoadenylate synthase 2	OAS2_HUMAN	4.66667	2.70616	0.00090512													identical protein binding	0.042
Q9P265	DIP2B	Disco-interacting protein 2 homolog B	DIP2B_HUMAN	1.66667	2.68991	0.0506158										Cellular Process
P30273	FCER1G	High affinity immunoglobulin epsilon receptor subunit gamma	FCERG_HUMAN	3.33333	2.53724	0.0099814										GO-Term	pValue		Cellular Process
Q9Y2Y8	PRG3	Proteoglycan 3	PRG3_HUMAN	4	2.39946	0.000328679										cytoplasmic vesicle	0.00052		GO-Term	pValue
Q86WV1	SKAP1	Src kinase-associated phosphoprotein 1	SKAP1_HUMAN	2	2.32919	0.0101895										ribosome	0.018		respiratory chain	7.4e-05
P49006	MARCKSL1	MARCKS-related protein	MRP_HUMAN	1.66667	2.30348	0.00736641										cytoplasm	0.039		mitochondrial respiratory chain complex I	0.00021
Q96D96	HVCN1	Voltage-gated hydrogen channel 1	HVCN1_HUMAN	3	2.28298	0.00764864													mitochondrial inner membrane	0.017
Q8TB24	RIN3	Ras and Rab interactor 3	RIN3_HUMAN	1.66667	2.27797	0.0132468
O94768	STK17B	Serine/threonine-protein kinase 17B	ST17B_HUMAN	2	2.21616	0.0204373
P10153	RNASE2	Non-secretory ribonuclease	RNAS2_HUMAN	2.66667	2.20849	0.00954124
O14828	SCAMP3	Secretory carrier-associated membrane protein 3	SCAM3_HUMAN	2	2.11766	0.0227389
Q9Y606	PUS1	tRNA pseudouridine synthase A	TRUA_HUMAN	1.66667	2.10723	0.0539149
P62857	RPS28	40S ribosomal protein S28	RS28_HUMAN	2	2.09742	0.0349203
Q9H5X1	FAM96A	MIP18 family protein FAM96A	FA96A_HUMAN	2	2.09661	0.0312524
